# Supplementary material for: Microbiota Associated with Different Developmental Stages of the Dry Rot Fungus Serpula lacrymans
Source: J Fungi (Basel). 2021 Apr 30;7(5):354. doi: 10.3390/jof7050354 (PMC8147175; doi:10.3390/jof7050354)
Supplement: Supplementary file 1 [file jof-07-00354-s001.zip]

Archive with 1 entries (1 files):
- jof-1184281-supplementary.pdf
